# Supplementary material for: Adsorption Characteristics of Gas Molecules Adsorbed on Graphene Doped with Mn: A First Principle Study
Source: Molecules. 2022 Apr 2;27(7):2315. doi: 10.3390/molecules27072315 (PMC9000528; doi:10.3390/molecules27072315)
Supplement: Supplementary file 1 [file molecules-27-02315-s001.zip]

Archive with 1 entries (1 files):
- molecules-1644008-supplementary.pdf
